# Supplementary material for: BNT162b2 mRNA COVID-19 Vaccine Effectiveness in Patients with Coeliac Disease Autoimmunity: Real-World Data from Mass Vaccination Campaign
Source: Viruses. 2023 Sep 21;15(9):1968. doi: 10.3390/v15091968 (PMC10534420; doi:10.3390/v15091968)
Supplement: Supplementary file 1 [file viruses-15-01968-s001.zip]

Archive with 1 entries (1 files):
- viruses-2589001-supplementary.pdf
